# Supplementary material for: Valorization of Legume By-Products Based on Polyphenols and Protein Contents for Potential Nutraceutical Applications
Source: Antioxidants (Basel). 2024 Dec 14;13(12):1531. doi: 10.3390/antiox13121531 (PMC11727440; doi:10.3390/antiox13121531)
Supplement: Supplementary file 1 [file antioxidants-13-01531-s001.zip]

Archive with 1 entries (1 files):
- antioxidants-3331085-supplementary.pdf
